# Supplementary material for: Pairwise Respiratory Viral Co-Detection Patterns Before, During, and After the COVID-19 Pandemic: An 18-Year Multiplex PCR Surveillance Study
Source: Microorganisms. 2026 May 16;14(5):1134. doi: 10.3390/microorganisms14051134 (PMC13209395; doi:10.3390/microorganisms14051134)
Supplement: Supplementary file 1 [file microorganisms-14-01134-s001.zip]

Archive with 1 entries (1 files):
- microorganisms-4317335-supplementary.pdf
